# Supplementary material for: Spatial event cluster detection using an approximate normal distribution
Source: Int J Health Geogr. 2008 Dec 12;7:61. doi: 10.1186/1476-072X-7-61 (PMC2632623; doi:10.1186/1476-072X-7-61)
Supplement: Additional file 1 — The result of clustering for each HA with gender and age year as strata based on the compound Poisson and normal distributions. This is an excel file. For each HA in the compound Poisson approach, the number of neighbours (wi) to determine the cluster size (kiw) is presented along with the test statistics (li), the number of visits (vi:l) and the population size (Ni:l) in the l + 1 HAs. Similar definitions are valid for the normal approach. An asterisk (*) denotes significant clusters at the 5% level, unadjusted for multiple testing. The p-value for overall clustering is 0. [file 1476-072X-7-61-S1.xls]

## Sheet: Additional_file 1
	Compound Poisson					Normal
1	0	14	1	15	15077	0	15	1	15	15077
	1	30	2	48	31132	1	30	2	48	31132
	2	54	4	60	51110	2	53	4	60	51110
2	0	30	0(*)	33	16055	0	30	0(*)	33	16055
3	0	13	1	36	22403	0	14	1	36	22403
	1	39	2	43	27568	1	39	2	43	27568
	2	46	3	50	36577	2	46	3	50	36577
4	0	12	2	43	27568	0	12	2	43	27568
	1	21	2	43	27568	1	22	2	43	27568
	2	46	3	50	36577	2	46	3	50	36577
5	0	20	1	40	25064	0	20	1	40	25064
	1	44	3	50	36577	1	44	3	50	36577
	2	53	4	58	42645	2	52	4	58	42645
6	0	25	1	32	18703	0	25	1	32	18703
	1	34	2	39	23868	1	34	2	39	23868
	2	41	3	43	30143	2	41	3	43	30143
7	0	13	1	32	18703	0	14	1	32	18703
	1	34	2	36	24978	1	34	2	36	24978
	2	43	3	43	30143	2	43	3	43	30143
8	0	14	2	15	18852	0	15	2	15	18852
	1	22	3	23	24540	1	22	3	23	24540
	2	33	5	50	43903	2	33	5	50	43903
9	0	11	1	28	31096	0	11	1	28	31096
	1	51	4	68	71389	1	50	4	68	71389
	2	69	5	84	91774	2	68	4	68	71389
10	0	27	3	30	44861	0	28	3	30	44861
	1	38	4	83	81493	1	37	4	83	81493
	2	44	4	83	81493	2	43	4	83	81493
11	0	15	1	22	26587	0	15	1	22	26587
	1	42	2	75	63219	1	42	2	75	63219
	2	90	3	98	82461	2	90	3	98	82461
12	0	15	1	42	24267	0	16	1	42	24267
	1	38	1(*)	42	24267	1	38	1(*)	42	24267
13	0	27	1	57	49443	0	27	1	57	49443
	1	77	2	87	75261	1	76	2	87	75261
	2	112	4	131	98617	2	111	4	131	98617
14	0	44	2	59	59703	0	44	2	59	59703
	1	63	3	75	80088	1	62	3	75	80088
	2	86	5	87	98714	2	86	5	87	98714
15	0	32	1	39	39627	0	32	1	39	39627
	1	57	2	92	76259	1	57	2	92	76259
	2	105	3	117	102170	2	104	3	117	102170
16	0	57	1	91	53487	0	56	1	91	53487
	1	77	1(*)	91	53487	1	76	1(*)	91	53487
17	0	32	1	34	33792	0	32	1	34	33792
	1	51	3	56	54177	1	50	2	50	54177
	2	75	4	81	92213	2	74	4	81	92213
18	0	25	2	40	40293	0	25	2	40	40293
	1	33	2	40	40293	1	33	2	40	40293
	2	58	3	65	66204	2	58	3	65	66204
19	0	12	1	17	21051	0	13	1	17	21051
	1	33	3	53	58994	1	33	3	53	58994
	2	49	3	53	58994	2	48	3	53	58994
20	0	21	2	50	35481	0	22	2	50	35481
	1	29	2	50	35481	1	30	2	50	35481
	2	51	3	80	61299	2	50	2(*)	50	35481
21	0	27	0(*)	38	16855	0	28	0(*)	38	16855
22	0	45	1	78	61631	0	44	1	78	61631
	1	93	4	128	97112	1	92	4	128	97112
	2	100	4	128	97112	2	99	4	128	97112
23	0	57	1	78	61631	0	56	1	78	61631
	1	93	4	128	97112	1	92	4	128	97112
	2	100	4	128	97112	2	99	4	128	97112
24	0	13	0(*)	16	5671	0	14	0(*)	16	5671
25	0	11	1	20	22467	0	11	1	20	22467
	1	41	3	43	38524	1	40	3	43	38524
	2	55	5	85	60200	2	55	5	85	60200
26	0	21	0(*)	35	10989	0	22	0(*)	35	10989
27	0	12	1	12	12558	0	12	1	12	12558
	1	24	2	47	23547	1	25	2	47	23547
	2	41	2(*)	47	23547	2	40	2(*)	47	23547
28	0	16	1	41	25452	0	17	1	41	25452
	1	43	2	45	30290	1	43	2	45	30290
	2	51	3	52	40055	2	50	3	52	40055
29	0	32	0(*)	33	17732	0	32	0(*)	33	17732
30	0	19	1	40	27497	0	20	1	40	27497
	1	46	3	50	39136	1	45	3	50	39136
	2	52	4	56	53491	2	51	4	56	53491
31	0	10	2	15	28039	0	11	2	15	28039
	1	34	3	48	45771	1	34	3	48	45771
	2	48	3	48	45771	2	47	3	48	45771
32	0	16	2	19	26590	0	16	2	19	26590
	1	25	4	30	43767	1	25	4	30	43767
	2	47	7	71	71620	2	46	7	71	71620
33	0	13	2	18	17787	0	13	2	18	17787
	1	22	3	25	24105	1	23	3	25	24105
	2	34	5	40	36089	2	34	5	40	36089
34	0	13	2	16	17278	0	13	2	16	17278
	1	23	3	35	35456	1	23	3	35	35456
	2	33	3	35	35456	2	33	3	35	35456
35	0	16	3	20	22651	0	17	3	20	22651
	1	23	4	39	40829	1	23	4	39	40829
	2	31	4	39	40829	2	31	4	39	40829
36	0	10	1	11	11691	0	11	1	11	11691
	1	23	4	24	27712	1	23	4	24	27712
	2	32	6	50	52208	2	32	6	50	52208
37	0	14	2	16	17278	0	14	2	16	17278
	1	25	4	27	26603	1	25	4	27	26603
	2	33	6	66	45019	2	33	6	66	45019
38	0	15	1	42	17307	0	16	1	42	17307
	1	32	1(*)	42	17307	1	32	1(*)	42	17307
39	0	29	2	36	40985	0	29	2	36	40985
	1	46	3	60	52557	1	46	3	60	52557
	2	67	4	82	69546	2	66	4	82	69546
40	0	23	1	24	25407	0	23	1	24	25407
	1	46	3	60	52557	1	46	3	60	52557
	2	67	4	85	64884	2	66	4	85	64884
41	0	20	0(*)	24	11572	0	21	0(*)	24	11572
42	0	22	0(*)	25	12327	0	22	0(*)	25	12327
43	0	27	2	45	45963	0	28	2	45	45963
	1	45	2	45	45963	1	44	2	45	45963
	2	70	3	70	58290	2	69	3	70	58290
44	0	33	1	38	34660	0	33	1	38	34660
	1	54	2	57	54270	1	53	2	57	54270
	2	82	3	82	66597	2	82	3	82	66597
45	0	30	1	44	29811	0	30	1	44	29811
	1	49	2	68	41383	1	49	2	68	41383
	2	64	2(*)	68	41383	2	63	2(*)	68	41383
46	0	20	1	29	23208	0	21	1	29	23208
	1	41	2	51	40197	1	40	2	51	40197
	2	64	3	66	51161	2	63	3	66	51161
47	0	25	1	37	23786	0	26	1	37	23786
	1	42	2	44	34172	1	41	2	44	34172
	2	56	3	66	51161	2	56	3	66	51161
48	0	21	1	37	23786	0	22	1	37	23786
	1	42	3	71	35469	1	41	2	41	35469
	2	56	3	71	63381	2	55	3	71	63381
49	0	20	1	29	24010	0	20	1	29	24010
	1	37	2	44	34974	1	37	2	44	34974
	2	53	3	74	62886	2	52	3	74	62886
50	0	47	2	49	50559	0	47	2	49	50559
	1	62	3	71	63381	1	62	3	71	63381
	2	76	4	96	75708	2	75	4	96	75708
51	0	36	1	45	38692	0	36	1	45	38692
	1	62	4	64	65953	1	62	3	61	65953
	2	76	5	89	82002	2	75	5	89	82002
52	0	22	1	37	38599	0	22	1	37	38599
	1	63	4	81	72771	1	62	4	81	72771
	2	77	4	81	72771	2	76	4	81	72771
53	0	34	2	46	45453	0	34	2	46	45453
	1	49	3	63	59557	1	49	3	63	59557
	2	72	4	85	72379	2	71	4	85	72379
54	0	19	2	30	36776	0	20	2	30	36776
	1	37	3	47	50880	1	37	3	47	50880
	2	58	4	73	69962	2	58	4	73	69962
55	0	10	1	22	23332	0	11	1	22	23332
	1	43	2	48	42414	1	42	2	48	42414
	2	68	4	71	67887	2	67	4	71	67887
56	0	23	2	28	23548	0	23	2	28	23548
	1	30	3	44	29219	1	30	3	44	29219
	2	39	3	44	29219	2	39	3	44	29219
57	0	23	1	27	29130	0	23	1	27	29130
	1	52	3	55	53129	1	51	3	55	53129
	2	65	5	74	80010	2	64	5	74	80010
58	0	22	1	37	30623	0	23	1	37	30623
	1	48	3	51	44240	1	48	3	51	44240
	2	54	4	61	55292	2	53	4	61	55292
59	0	31	2	41	36031	0	31	2	41	36031
	1	40	2	41	36031	1	39	2	41	36031
	2	56	4	63	59363	2	55	4	63	59363
60	0	16	2	24	24366	0	17	2	24	24366
	1	24	2	24	24366	1	25	2	24	24366
	2	42	8	55	60550	2	42	8	55	60550
61	0	12	1	14	12328	0	13	1	14	12328
	1	24	2	24	19302	1	25	2	24	19302
	2	34	3	34	31340	2	34	3	34	31340
62	0	14	1	20	19012	0	15	1	20	19012
	1	33	3	34	31340	1	33	3	34	31340
	2	40	5	52	50982	2	40	5	52	50982
63	0	16	2	20	26801	0	17	2	20	26801
	1	34	4	37	38797	1	34	4	37	38797
	2	46	5	52	50982	2	45	5	52	50982
64	0	23	2	23	26469	0	23	2	23	26469
	1	34	4	37	38797	1	34	4	37	38797
	2	44	5	52	50982	2	43	5	52	50982
65	0	8	3	10	14590	0	8	3	10	14590
	1	11	4	17	21896	1	12	4	17	21896
	2	17	4	17	21896	2	17	4	17	21896
66	0	7	3	10	14590	0	7	3	10	14590
	1	12	4	17	21896	1	13	4	17	21896
	2	17	4	17	21896	2	17	4	17	21896
67	0	9	3	10	14590	0	9	3	10	14590
	1	12	4	17	21896	1	13	4	17	21896
	2	17	4	17	21896	2	17	4	17	21896
68	0	23	1	37	24119	0	24	1	37	24119
	1	40	2	56	42297	1	40	2	56	42297
	2	65	4	68	57267	2	64	4	68	57267
